# Supplementary material for: Effect of Nitrogen on Microbial Communities of Purple Mudstone Weathering Products in Southwest China: A Column Experiment
Source: Microorganisms. 2024 Jul 29;12(8):1548. doi: 10.3390/microorganisms12081548 (PMC11356197; doi:10.3390/microorganisms12081548)
Supplement: Supplementary file 1 [file microorganisms-12-01548-s001.zip]

Archive with 1 entries (1 files):
- microorganisms-3113827-supplementary.pdf
